# Supplementary material for: Dual protective effect of the association of plant extracts and fluoride against dentine erosion: In the presence and absence of salivary pellicle
Source: PLoS One. 2023 May 18;18(5):e0285931. doi: 10.1371/journal.pone.0285931 (PMC10194961; doi:10.1371/journal.pone.0285931)
Supplement: S1 Data — (XLSX) [file pone.0285931.s001.xlsx]

## Sheet: Without Pellicle
Number	Group	Specimen	Pellicle	dSL-10 (µm)	dSL-total (µm)	dColl (µm)	CaR (nmol Ca/mm2 dentine)
1	GSE	SND27	no	0.822	2.793	1.971	48.7803
2	GSE	SND63	no	1.3945	1.529	0.1345	40.7149
3	GSE	SND93	no	1.629	0.9805	-0.6485	44.3166
4	GSE	SND223	no	0.6445	1.6995	1.055	54.9252
5	GSE	SND258	no	1.7775	2.0275	0.25	51.9528
6	GSE	SND284	no	1.015	1.8345	0.8195	41.353
7	GSE	SND295	no	1.1975	2.521	1.3235	49.2324
8	GSE	SND314	no	0.964	1.02	0.056	68.0487
9	GSE	SND45	no	2.278	2.432	0.154	77.7831
10	GSE	SND79	no	2.188	4.174	1.986	84.3895
11	GSE	SND159	no	1.1695	4.5635	3.394	68.8052
12	GSE	SND218	no	1.521	3.5705	2.0495	74.5326
13	GSE	SND233	no	2.0745	3.3655	1.291	90.1292
14	GSE	SND256	no	1.259	-0.5315	-1.7905	68.419
15	GSE	SND281	no	2.4735	1.954	-0.5195	88.4025
16	GSE+NaF	SND48	no	0.2595	0.38	0.1205	35.9471
17	GSE+NaF	SND88	no	-0.351	1.9115	2.2625	40.7829
18	GSE+NaF	SND 94	no	-0.1455	0.925	1.0705	30.576
19	GSE+NaF	SND249	no	0.677	-0.1775	-0.8545	25.8388
20	GSE+NaF	SND282	no	-0.3855	0.5605	0.946	23.4645
21	GSE+NaF	SND292	no	1.022	1.08	0.058	55.7239
22	GSE+NaF	SND308	no	0.9765	1.127	0.1505	42.2347
23	GSE+NaF	SND42	no	1.1545	1.828	0.6735	62.8105
24	GSE+NaF	SND72	no	1.473	1.4335	-0.0395	53.808
25	GSE+NaF	SND91	no	1.112	0.156	-0.956	57.7071
26	GSE+NaF	SND211	no	1.2425	2.006	0.7635	48.6035
27	GSE+NaF	SND231	no	1.0415	0.8255	-0.216	57.6303
28	GSE+NaF	SND244	no	0.251	1.1635	0.9125	35.4624
29	GSE+NaF	SND264	no	0.575	0.6405	0.0655	53.0146
30	GSE+NaF	SND287	no	0.5565	2.0025	1.446	49.9076
31	GT	SND1	no	1.4445	4.0975	2.653	65.7203
32	GT	SND38	no	1.5845	1.964	0.3795	53.7151
33	GT	SND64	no	1.5675	2.441	0.8735	55.1537
34	GT	SND219	no	1.599	1.861	0.262	48.8391
35	GT	SND257	no	1.337	2.577	1.24	63.1984
36	GT	SND270	no	1.047	2.9545	1.9075	68.6411
37	GT	SND290	no	1.2255	3.013	1.7875	54.2708
38	GT	SND310	no	0.759	2.2755	1.5165	52.9434
39	GT	SND15	no	2.3845	3.0245	0.64	99.9332
40	GT	SND80	no	1.9355	2.7225	0.787	96.568
41	GT	SND69	no	1.9945	2.9945	1	51.4986
42	GT	SND134	no	1.9505	3.517	1.5665	107.96
43	GT	SND139	no	2.4465	4.5365	2.09	93.7147
44	GT	SND210	no	1.494	4.434	2.94	96.1001
45	GT	SND237	no	0.744	4.4155	3.6715	97.9413
46	GT+NaF	SND36	no	0.4825	1.4055	0.923	41.1357
47	GT+NaF	SND44	no	0.5035	0.676	0.1725	47.5019
48	GT+NaF	SND89	no	0.19	1.2995	1.1095	50.4628
49	GT+NaF	SND250	no	1.055	3.5465	2.4915	43.1361
50	GT+NaF	SND261	no	1.2135	1.747	0.5335	46.971
51	GT+NaF	SND272	no	0.5165	1.9765	1.46	37.356
52	GT+NaF	SND296	no	1.6295	1.452	-0.1775	41.0555
53	GT+NaF	SND12	no	1.435	-1.49	-2.925	74.0524
54	GT+NaF	SND33	no	1.2765	1.2925	0.016	74.7072
55	GT+NaF	SND37	no	1.578	2.3185	0.7405	67.7407
56	GT+NaF	SND87	no	1.4925	2.805	1.3125	80.0475
57	GT+NaF	SND129	no	2.273	2.6835	0.4105	93.5877
58	GT+NaF	SND160	no	0.8725	2.266	1.3935	75.7885
59	GT+NaF	SND234	no	1.691	0.487	-1.204	76.6015
60	GT+NaF	SND254	no	1.278	0.935	-0.343	77.5519
61	BE	SND43	no	2.5545	3.614	1.0595	63.7306
62	BE	SND66	no	1.2375	2.523	1.2855	55.9915
63	BE	SND209	no	0.573	1.892	1.319	54.5326
64	BE	SND251	no	2.325	3.2135	0.8885	53.4921
65	BE	SND259	no	2.0735	1.548	-0.5255	54.9571
66	BE	SND273	no	1.078	2.0785	1.0005	46.7855
67	BE	SND288	no	2.671	2.099	-0.572	62.9446
68	BE	SND297	no	0.595	3.3845	2.7895	78.0293
69	BE	SND19	no	1.1955	-0.182	-1.3775	72.0431
70	BE	SND35	no	-0.2235	1.203	1.4265	63.8036
71	BE	SND102	no	2.8985	2.214	-0.6845	54.773
72	BE	SND132	no	1.188	3.1475	1.9595	76.8859
73	BE	SND170	no	2.068	-2.417	-4.485	73.9931
74	BE	SND173	no	1.0705	7.7105	6.64	70.1335
75	BE	SND190	no	2.724	2.9745	0.2505	69.788
76	BE+NaF	SND61	no	1.881	2.8085	0.9275	38.5784
77	BE+NaF	SND81	no	1.082	0.9805	-0.1015	34.7799
78	BE+NaF	SND227	no	-0.0015	0.3675	0.369	39.8952
79	BE+NaF	SND255	no	1.2665	4.2645	2.998	47.1061
80	BE+NaF	SND271	no	-2.012	0.821	2.833	39.3043
81	BE+NaF	SND286	no	0.6095	1.7025	1.093	55.7896
82	BE+NaF	SND291	no	0.885	2.3315	1.4465	52.1308
83	BE+NaF	SND4	no	1.5245	1.3795	-0.145	55.4639
84	BE+NaF	SND31	no	0.0455	1.963	1.9175	48.1151
85	BE+NaF	SND71	no	-1.245	2.422	3.667	64.7216
86	BE+NaF	SND103	no	1.7375	2.03	0.2925	65.1408
87	BE+NaF	SND141	no	0.8625	1.4875	0.625	69.3189
88	BE+NaF	SND172	no	1.466	1.6795	0.2135	60.52
89	BE+NaF	SND246	no	0.5675	2.1645	1.597	70.2983
90	BE+NaF	SND283	no	0.5895	1.7335	1.144	63.3901
91	Negative control	SND08	no	0.727	5.7845	5.0575	88.6612
92	Negative control	SND47	no	1.3145	5.6465	4.332	67.8076
93	Negative control	SND77	no	0.0495	5.6745	5.625	110.625
94	Negative control	SND86	no	3.0385	4.016	0.9775	60.2161
95	Negative control	SND242	no	2.898	5.1375	2.2395	79.2692
96	Negative control	SND253	no	2.393	4.789	2.396	84.0945
97	Negative control	SND277	no	1.285	4.6465	3.3615	93.7776
98	Negative control	SND481	no	2.936	7.2015	4.2655	96.8543
99	Negative control	SND487	no	3.0435	5.4515	2.408	78.2001
100	Negative control	SND565	no	3.038	3.4925	0.4545	73.1012
101	Negative control	SND572	no	3.3705	4.329	0.9585	70.8493
102	Negative control	SND576	no	4.1875	4.4895	0.302	86.1143
103	Negative control	SND579	no	4.3785	7.021	2.6425	89.2572
104	Negative control	SND585	no	4.394	6.8715	2.4775	74.3571
105	Negative control	SND591	no	4.226	2.6185	-1.6075	89.1333
106	Positive control	SND166	no	0.129	1.9075	1.7785	15.7295
107	Positive control	SND199	no	0.6085	3.513	2.9045	20.2309
108	Positive control	SND167	no	0.478	0.7355	0.2575	13.1585
109	Positive control	SND164	no	0.2125	0.435	0.2225	17.0761
110	Positive control	SND577	no	1.05	2.16	1.11	36.7659
111	Positive control	SND581	no	1.313	2.1475	0.8345	35.1329
112	Positive control	SND587	no	1.045	2.108	1.063	34.4508
113	Positive control	SND514	no	1.1385	9.7325	8.594	38.1235
114	Positive control	SND22	no	0.3485	2.317	1.9685	18.2896
115	Positive control	SND68	no	-0.0715	1.7675	1.839	31.233
116	Positive control	SND83	no	0.303	1.344	1.041	23.4924
117	Positive control	SND135	no	0.876	1.8485	0.9725	50.4374
118	Positive control	SND243	no	0.829	1.6705	0.8415	9.06617
119	Positive control	SND262	no	0.7115	5.657	4.9455	7.2675
120	Positive control	SND285	no	0.615	0.6655	0.0505	30.1919
121	NaF	SND26	no	3.225	4.88	1.655	48.4152
122	NaF	SND78	no	2.1865	4.581	2.3945	49.7232
123	NaF	SND84	no	1.338	3.637	2.299	54.6762
124	NaF	SND215	no	1.6965	3.5025	1.806	53.7404
125	NaF	SND252	no	1.688	2.406	0.718	46.1583
126	NaF	SND269	no	1.758	4.065	2.307	37.6835
127	NaF	SND293	no	1.9345	4.118	2.1835	64.7655
128	NaF	SND483	no	3.357	2.965	-0.392	61.5128
129	NaF	SND564	no	3.0025	4.0405	1.038	62.5612
130	NaF	SND570	no	3.2605	3.0135	-0.247	68.2728
131	NaF	SND575	no	3.634	4.121	0.487	61.5691
132	NaF	SND578	no	2.2555	5.2665	3.011	67.6356
133	NaF	SND584	no	2.9275	3.761	0.8335	68.1131
134	NaF	SND589	no	3.4525	4.0015	0.549	70.4028
135	NaF	SND443	no	8.775	7.938	-0.837	68.4428

## Sheet: With Pellicle
Number	Group	Specimen	Pellicle	dSL-10 (µm)	dSL-total (µm)	dColl (µm)	CaR (nmol Ca/mm2 dentine)
1	GSE	SND 3	yes	0.3	0.1005	-0.1995	71.0532
2	GSE	SND 28	yes	-0.409	0.05	0.459	63.4474
3	GSE	SND 39	yes	0.245	1.4405	1.1955	43.3703
4	GSE	SND 107	yes	0.4255	1.0005	0.575	47.1867
5	GSE	SND 128	yes	-0.2955	-0.0675	0.228	48.0237
6	GSE	SND 146	yes	-0.4085	0.5135	0.922	50.6456
7	GSE	SND 236	yes	-0.1175	-0.1425	-0.025	54.5051
8	GSE	SND 313	yes	-0.559	0.255	0.814	74.9437
9	GSE	SND400	yes	0.7015	1.9835	1.282	61.5561
10	GSE	SND421	yes	4.181	4.542	0.361	49.0499
11	GSE	SND474	yes	2.19	2.131	-0.059	33.5987
12	GSE	SND490	yes	0.369	1.172	0.803	33.2328
13	GSE	SND505	yes	1.395	1.8215	0.4265	35.5287
14	GSE	SND509	yes	0.314	1.8825	1.5685	33.0026
15	GSE	SND524	yes	0.8685	0.936	0.0675	43.6955
16	GSE+NaF	SND 13	yes	0.123	-1.0105	-1.1335	49.8233
17	GSE+NaF	SND 29	yes	0.057	0.4995	0.4425	42.5058
18	GSE+NaF	SND 74	yes	0.032	0.095	0.063	49.4766
19	GSE+NaF	SND 126	yes	-0.104	-0.0305	0.0735	32.5408
20	GSE+NaF	SND 142	yes	-2.2815	0.148	2.4295	34.9423
21	GSE+NaF	SND 229	yes	0.6855	2.381	1.6955	46.2457
22	GSE+NaF	SND 240	yes	-0.037	0.491	0.528	40.5143
23	GSE+NaF	SND405	yes	0.9625	1.555	0.5925	35.9106
24	GSE+NaF	SND435	yes	0.054	0.9335	0.8795	24.5619
25	GSE+NaF	SND475	yes	0.277	1.7245	1.4475	21.7697
26	GSE+NaF	SND503	yes	-0.307	0.835	1.142	26.5175
27	GSE+NaF	SND506	yes	0.0185	1.1635	1.145	21.979
28	GSE+NaF	SND510	yes	-0.534	0.7535	1.2875	26.1606
29	GSE+NaF	SND526	yes	0.3885	2.1075	1.719	30.2768
30	GSE+NaF	SND537	yes	0.094	0.359	0.265	28.2107
31	GT	SND002	yes	1.6525	0.9665	-0.686	81.1175
32	GT	SND040	yes	1.1495	1.6965	0.547	92.6468
33	GT	SND073	yes	0.923	2.8745	1.9515	84.6394
34	GT	SND099	yes	0.147	2.687	2.54	75.6591
35	GT	SND108	yes	-0.2425	1.4055	1.648	85.4485
36	GT	SND127	yes	0.641	1.349	0.708	77.0557
37	GT	SND138	yes	0.2785	1.5995	1.321	85.8407
38	GT	SND177	yes	1.153	1.407	0.254	79.0055
39	GT	SND 169	yes	1.013	0.438	-0.575	68.201
40	GT	SND402	yes	0.5765	1.742	1.1655	84.924
41	GT	SND477	yes	1.0215	7.5975	6.576	75.4795
42	GT	SND479	yes	1.4785	1.84	0.3615	80.4723
43	GT	SND491	yes	1.0235	1.752	0.7285	70.8932
44	GT	SND497	yes	1.3	1.9705	0.6705	81.4955
45	GT	SND527	yes	1.4595	2.0285	0.569	76.9061
46	GT+NaF	SND023	yes	0.614	1.2495	0.6355	68.9683
47	GT+NaF	SND065	yes	-0.5545	-1.7425	-1.188	64.0033
48	GT+NaF	SND082	yes	-0.2155	1.052	1.2675	56.3341
49	GT+NaF	SND105	yes	0.2875	-0.004	-0.2915	54.2697
50	GT+NaF	SND118	yes	1.022	0.8045	-0.2175	77.6231
51	GT+NaF	SND157	yes	0.9835	1.1655	0.182	63.0491
52	GT+NaF	SND180	yes	-0.0605	1.334	1.3945	66.59
53	GT+NaF	SND214	yes	1.344	2.5665	1.2225	99.1736
54	GT+NaF	SND454	yes	0.888	1.3495	0.4615	65.9042
55	GT+NaF	SND478	yes	0.8935	1.3115	0.418	80.9711
56	GT+NaF	SND488	yes	0.2705	1.845	1.5745	67.4946
57	GT+NaF	SND496	yes	1.1105	1.4015	0.291	59.9269
58	GT+NaF	SND522	yes	1.1245	1.758	0.6335	57.9204
59	GT+NaF	SND532	yes	0.9175	1.0055	0.088	69.8939
60	GT+NaF	SND534	yes	0.6835	2.4245	1.741	60.9942
61	BE	SND32	yes	0.1425	0.0355	-0.107	67.6922
62	BE	SND123	yes	0.304	0.0465	-0.2575	63.1388
63	BE	SND413	yes	0.7935	0.085	-0.7085	58.3262
64	BE	SND415	yes	0.5915	1.6425	1.051	62.1757
65	BE	SND432	yes	0.5505	-0.152	-0.7025	62.0015
66	BE	SND449	yes	0.6295	1.711	1.0815	51.7855
67	BE	SND461	yes	0.556	1.1375	0.5815	63.1643
68	BE	SND467	yes	0.321	2.709	2.388	43.7128
69	BE	SND10'	yes	0.998	2.615	1.617	57.2874
70	BE	SND469	yes	0.0785	0.4355	0.357	66.8497
71	BE	SDN480	yes	0.793	0.3805	-0.4125	48.5184
72	BE	SND494	yes	4.4495	0.39	-4.0595	53.2663
73	BE	SND504	yes	1.0115	0.978	-0.0335	53.8798
74	BE	SND518	yes	-0.1085	0.34	0.4485	54.5815
75	BE	SND536	yes	0.316	0.4745	0.1585	56.3912
76	BE+NaF	SND101	yes	0.003	0.292	0.289	54.3996
77	BE+NaF	SND224	yes	-0.132	0.27	0.402	47.9691
78	BE+NaF	SND414	yes	-1.831	0.422	2.253	46.1341
79	BE+NaF	SND431	yes	0.5665	0.5925	0.026	47.1194
80	BE+NaF	SND441	yes	0.5805	0.212	-0.3685	46.9727
81	BE+NaF	SND459	yes	0.916	1.3385	0.4225	45.6049
82	BE+NaF	SND462	yes	0.5065	0.77	0.2635	54.0134
83	BE+NaF	SND466	yes	-0.0905	0.855	0.9455	53.3667
84	BE+NaF	SND473	yes	0.997	0.8805	-0.1165	55.5636
85	BE+NaF	SND485	yes	-0.149	0.6385	0.7875	60.5356
86	BE+NaF	SND499	yes	0.2975	0.0175	-0.28	41.1815
87	BE+NaF	SND517	yes	-0.2855	0.7005	0.986	35.2469
88	BE+NaF	SND528	yes	0.889	0.6405	-0.2485	43.198
89	BE+NaF	SND540	yes	-0.4665	-0.236	0.2305	53.506
90	BE+NaF	SND493	yes	-0.85	0.9455	1.7955	40.3933
91	Negative control	SND476	yes	1.5875	1.1515	-0.436	73.105
92	Negative control	SND521	yes	1.356	0.501	-0.855	68.814
93	Negative control	SND546	yes	-2.1455	0.9485	3.094	84.441
94	Negative control	SND550	yes	1.9	5.0625	3.1625	60.1913
95	Negative control	SND555	yes	1.939	0.9655	-0.9735	62.2213
96	Negative control	SND558	yes	2.3265	-5.061	-7.3875	74.4325
97	Negative control	SND561	yes	1.4355	1.2245	-0.211	60.6528
98	Negative control	SND203	yes	1.3655	1.6675	0.302	49.7417
99	Negative control	SND53	yes	1.451	0.913	-0.538	57.3321
100	Negative control	SND50	yes	0.5775	1.695	1.1175	51.2631
101	Negative control	SND174	yes	0.756	1.024	0.268	47.1688
102	Negative control	SND205	yes	1.68	1.932	0.252	33.711
103	Negative control	SND196	yes	0.809	1.6585	0.8495	52.2609
104	Negative control	SND55	yes	1.328	1.4605	0.1325	47.0664
105	Negative control	SND202	yes	-0.042	0.7525	0.7945	61.5528
106	Positive control	SND512	yes				38.4387
107	Positive control	SND544	yes	1.0245	1.8605	0.836	40.811
108	Positive control	SND547	yes	1.3415	0.663	-0.6785	36.9546
109	Positive control	SND553	yes	1.0525	1.7805	0.728	28.4771
110	Positive control	SND556	yes	1.559	2.005	0.446	33.8501
111	Positive control	SND559	yes	1.2675	1.5175	0.25	42.5923
112	Positive control	SND562	yes	1.7575	1.772	0.0145	38.1965
113	Positive control	SND193	yes	0.894	3.429	2.535	36.7239
114	Positive control	SND111	yes	0.4205	1.4225	1.002	33.5556
115	Positive control	SND112	yes	0.455	2.076	1.621	24.0524
116	Positive control	SND115	yes	0.254	1.4035	1.1495	43.3514
117	Positive control	SND20	yes	-0.782	0.4445	1.2265	22.874
118	Positive control	SND59	yes	0.1375	0.3455	0.208	26.3525
119	Positive control	SND149	yes	0.191	3.0235	2.8325	31.4895
120	Positive control	SND110	yes	0.8085	4.4295	3.621	32.1904
121	NaF	SND515	yes	0.9355	1.3965	0.461	56.5882
122	NaF	SND545	yes	0.984	5.1415	4.1575	44.2508
123	NaF	SND549	yes	0.451	0.2115	-0.2395	56.898
124	NaF	SND554	yes	0.262	1.042	0.78	57.5598
125	NaF	SND557	yes	1.1195	2.1385	1.019	58.8549
126	NaF	SND560	yes	1.7465	1.338	-0.4085	55.9137
127	NaF	SND563	yes	1.076	1.3965	0.3205	63.6617
128	NaF	SND603	yes	2.2135	3.647	1.4335	49.4565
129	NaF	SND117	yes	1.202	2.2545	1.0525	69.5327
130	NaF	SND52	yes	0.3795	1.366	0.9865	50.2816
131	NaF	SND57	yes	0.686	0.9895	0.3035	66.5153
132	NaF	SND200	yes	1.332	0.341	-0.991	52.9316
133	NaF	SND204	yes	0.8545	0.809	-0.0455	53.6547
134	NaF	SND109	yes	0.8285	0.657	-0.1715	58.0138
135	NaF	SND143	yes	0.2635	1.0425	0.779	44.164
